# Supplementary material for: Towards Symmetric Thioamides: Microwave-Aided Synthesis of Terephthalic Acid Derivatives
Source: Pharmaceuticals (Basel). 2023 Jul 9;16(7):984. doi: 10.3390/ph16070984 (PMC10385826; doi:10.3390/ph16070984)
Supplement: Supplementary file 1 [file pharmaceuticals-16-00984-s001.zip]

Archive with 1 entries (1 files):
- pharmaceuticals-2495108-supplementary.pdf
